# Supplementary material for: Identifying epigenetic biomarkers of established prognostic factors and survival in a clinical cohort of individuals with oropharyngeal cancer
Source: Clin Epigenetics. 2020 Jun 29;12:95. doi: 10.1186/s13148-020-00870-0 (PMC7322918; doi:10.1186/s13148-020-00870-0)
Supplement: Supplementary file 2 — Additional file 2: Supplementary Table 1. Genome-wide differentially-methylated CpG sites associated with smoking status below a multiple testing threshold of P < 2.4e-07. Results are adjusted for age, sex, surrogate variables obtained by SVA, alcohol consumption and HPV16E6 seropositivity. Supplementary Table 2. - Genome-wide differentially-methylated CpG sites associated with alcohol consumption below a multiple testing threshold of P < 2.4e-07. Results are adjusted for age, sex, surrogate variables obtained by SVA, smoking status and HPV16E6 seropositivity. Supplementary Table 3. - Genome-wide differentially-methylated CpG sites associated with ~3-year survival below a multiple testing threshold of P < 2.4e-07. Results are adjusted for age, sex and surrogate variables obtained by SVA. Supplementary Table 4. Genome-wide differentially-methylated CpG sites associated with ~3-year survival below a multiple testing threshold of P < 2.4e-07. Results are adjusted for age, sex, surrogate variables obtained by SVA, smoking status, alcohol consumption and HPV16E6 seropositivity. Supplementary Table 5. Genetic instrumental variables (IVs) used in Mendelian randomization analyses to assess epigenetic mediation between prognostic factors and ~3-year survival. The final # SNPs denotes genetic IVs which both proxy a CpG and where the same position is available in the genome-wide association study of 3-year survival survival. Supplementary Table 6. Lookup of CpG sites in the MRCIEU EWAS Catalog across all EWAS analyses below a Bonferroni p-value threshold of 5.7e-08. Betas for all studies reporting beta values are calculated as a weighted mean, weighted by sample size. Supplementary Table 7. CpG sites (P<2.4e-7) associated with ~3-year survival adjusted for age, sex and surrogate variables obtained by SVA, compared against betas, standard errors and p-values at the same sites when comorbidity and stage are included as additional covariates in the EWAS model. [file 13148_2020_870_MOESM2_ESM.xlsx]

## Sheet: Supp_Table 1
Supplementary Table 1 - Genome-wide differentially-methylated CpG sites associated with smoking status below a multiple testing threshold of P < 2.4e-07. Results are adjusted for age, sex, surrogate variables obtained by SVA, alcohol consumption and HPV16E6 seropositivity
CpG	Beta	P.value	Chromosome	Position	Gene annotation	Gene accession	Gene region	CpG island name	Relation to island
cg00045592	-0.084	2.1e-10	chr1	160714299	SLAMF7	NM_001282595; NM_001282588; NM_001282593; NM_001282592; NM_001282596; NM_021181; NM_001282590; NM_001282589; NM_001282594; NM_001282591	5'UTR; Body; Body; Body; Body; Body; Body; Body; Body; Body	-	OpenSea
cg00310412	-0.037	1.72e-07	chr15	74724918	SEMA7A	NM_003612; NM_001146029; NM_001146030	Body; Body; 5'UTR	chr15:74725323-74726487	N_Shore
cg00475490	-0.03	1.04e-08	chr11	86517110	PRSS23	NM_001293179; NM_001293178; NM_007173; NM_001293180; NR_120593; NR_120592; NR_120591	5'UTR; Body; Body; 5'UTR; Body; Body; Body	-	OpenSea
cg01431482	-0.056	1.29e-07	chr1	2989085	PRDM16	NM_022114; NM_199454	Body; Body	chr1:2990030-2990718	N_Shore
cg01901332	-0.065	2.47e-08	chr11	75031054	ARRB1	NM_020251; NM_004041	Body; Body	-	OpenSea
cg01940273	-0.123	9.48e-29	chr2	233284934	-	-	-	chr2:233283397-233285959	Island
cg02583484	-0.042	3.45e-11	chr12	54677008	HNRNPA1	NM_002136; NR_002944; NM_031157	Body; Body; Body	chr12:54673322-54673550	S_Shelf
cg03329539	-0.084	8.04e-14	chr2	233283329	-	-	-	chr2:233283397-233285959	N_Shore
cg03636183	-0.132	1.09e-24	chr19	17000585	F2RL3	NM_003950	Body	chr19:17000627-17001398	N_Shore
cg04414766	0.126	5.53e-10	chr3	22412963	-	-	-	chr3:22413492-22414365	N_Shore
cg05086879	-0.089	2.89e-13	chr22	39861490	MGAT3	NM_002409	5'UTR	-	OpenSea
cg05284742	-0.045	9.43e-08	chr14	93552128	ITPK1	NM_001142593; NM_014216; NM_001142594	Body; Body; Body	-	OpenSea
cg05460226	-0.093	1.44e-07	chr17	8804279	PIK3R5	NM_014308; NM_001142633	Body; Body	-	OpenSea
cg05575921	-0.295	1.48e-40	chr5	373378	AHRR	NM_020731	Body	chr5:373842-374426	N_Shore
cg05934812	-0.056	4.68e-08	chr5	334322	AHRR	NM_020731; NM_001242412	Body; Body	-	OpenSea
cg06421013	-0.079	1.13e-09	chr20	19194143	SLC24A3	NM_020689	Body	chr20:19192459-19193902	S_Shore
cg06644428	-0.073	1.18e-09	chr2	233284112	-	-	-	chr2:233283397-233285959	Island
cg07069636	-0.043	8.63e-09	chr16	30671749	-	-	-	chr16:30669107-30671155	S_Shore
cg07741821	-0.06	3.46e-08	chr7	26577897	KIAA0087	NR_022006	Body	-	OpenSea
cg07986378	-0.064	2.44e-09	chr12	11898284	ETV6	NM_001987	Body	-	OpenSea
cg07995927	-0.063	7.85e-08	chr2	161995135	TANK	NM_004180; NM_133484	5'UTR; 5'UTR	-	OpenSea
cg09338374	0.059	1.96e-09	chr22	39888390	-	-	-	chr22:39883515-39885010	S_Shelf
cg09935388	-0.185	1.19e-13	chr1	92947588	GFI1	NM_001127215; NM_001127216; NM_005263	Body; Body; Body	chr1:92945907-92952609	Island
cg09945032	-0.042	8.34e-11	chr3	38871019	-	-	-	-	OpenSea
cg10012530	-0.036	4.57e-08	chr2	129073706	HS6ST1	NM_004807	Body	chr2:129075197-129077639	N_Shore
cg10691866	-0.075	1.31e-08	chr7	65817282	TPST1	NM_003596	Body	-	OpenSea
cg10788371	-0.046	5.54e-08	chr11	76381040	LRRC32	NM_001128922; NM_005512; NM_005512	5'UTR; 1stExon; 5'UTR	chr11:76381449-76382295	N_Shore
cg11660018	-0.058	7.9e-12	chr11	86510915	PRSS23	NM_007173	TSS1500	chr11:86511184-86511889	N_Shore
cg11866539	0.047	1.83e-08	chr2	135033075	MGAT5	NM_002410	Body	-	OpenSea
cg12075928	-0.06	4.56e-08	chr8	141801307	PTK2	NM_153831; NM_005607	Body; Body	-	OpenSea
cg12803068	0.124	1.14e-07	chr7	45002919	MYO1G	NM_033054	Body	chr7:45002111-45002845	S_Shore
cg12876356	-0.154	1.41e-07	chr1	92946825	GFI1	NM_001127215; NM_001127216; NM_005263	Body; Body; Body	chr1:92945907-92952609	Island
cg12919873	-0.088	1.99e-07	chr21	38929815	-	-	-	-	OpenSea
cg12956751	-0.037	2.93e-08	chr2	233246922	ALPP	NM_001632	3'UTR	chr2:233245999-233246448	S_Shore
cg13633560	-0.06	4.68e-08	chr11	76380921	LRRC32	NM_001128922; NM_005512; NM_005512	5'UTR; 1stExon; 5'UTR	chr11:76381449-76382295	N_Shore
cg14391737	-0.152	4.87e-27	chr11	86513429	PRSS23	NM_001293179; NM_001293178; NM_007173; NM_001293180; NR_120593; NR_120592; NR_120591	5'UTR; Body; Body; 5'UTR; Body; Body; Body	chr11:86511184-86511889	S_Shore
cg14580211	-0.073	1.92e-07	chr5	150161299	C5orf62	NM_032947	Body	chr5:150158223-150158654	S_Shelf
cg15187398	-0.07	6.57e-13	chr19	2093896	MOBKL2A	NM_130807	5'UTR	chr19:2095395-2095727	N_Shore
cg15342087	-0.032	3.11e-08	chr6	30720209	-	-	-	-	OpenSea
cg16841366	-0.104	3.48e-14	chr2	233286192	-	-	-	chr2:233283397-233285959	S_Shore
cg17287155	-0.034	1.51e-08	chr5	393347	AHRR	NM_020731	Body	-	OpenSea
cg17739917	-0.116	1.13e-15	chr17	38477572	RARA	NM_000964; NM_001145301; NM_001145302	5'UTR; 5'UTR; 5'UTR	chr17:38474197-38474980	S_Shelf
cg18110140	-0.103	1.09e-13	chr15	75350380	-	-	-	-	OpenSea
cg19572487	-0.085	2.09e-15	chr17	38476024	RARA	NM_001145301; NM_000964; NM_001145302	5'UTR; 5'UTR; 5'UTR	chr17:38474197-38474980	S_Shore
cg19965693	-0.064	1.15e-08	chr2	163175743	IFIH1	NM_022168	TSS1500	-	OpenSea
cg21161138	-0.098	3.76e-10	chr5	399360	AHRR	NM_020731	Body	-	OpenSea
cg21566642	-0.17	4.94e-32	chr2	233284661	-	-	-	chr2:233283397-233285959	Island
cg21611682	-0.062	2.8e-11	chr11	68138269	LRP5	NM_002335	Body	-	OpenSea
cg21911711	-0.101	8.47e-18	chr19	16998668	F2RL3	NM_003950	TSS1500	chr19:17000627-17001398	N_Shore
cg22812571	-0.093	1.68e-12	chr2	233286229	-	-	-	chr2:233283397-233285959	S_Shore
cg23110422	-0.044	4.83e-08	chr21	40182073	ETS2	NM_005239	Body	chr21:40177002-40178667	S_Shelf
cg23161492	-0.058	1.24e-10	chr15	90357202	ANPEP	NM_001150	5'UTR	chr15:90357402-90358573	N_Shore
cg23337648	-0.04	3.82e-08	chr11	47546192	CELF1	NM_006560; NM_001172639	5'UTR; TSS1500	-	OpenSea
cg23576855	-0.213	1.04e-13	chr5	373299	AHRR	NM_020731	Body	chr5:373842-374426	N_Shore
cg23771366	-0.071	2.82e-19	chr11	86510998	PRSS23	NM_007173	TSS1500	chr11:86511184-86511889	N_Shore
cg25001882	-0.045	5.4e-14	chr14	78619077	-	-	-	-	OpenSea
cg25189904	-0.136	2.3e-15	chr1	68299493	GNG12	NM_018841	TSS1500	chr1:68298371-68299315	S_Shore
cg25305703	-0.069	2.46e-08	chr8	128378218	-	-	-	-	OpenSea
cg25558667	-0.154	6.93e-08	chrX	10075110	WWC3	NM_015691	Body	-	OpenSea
cg25845814	-0.04	1.71e-07	chr14	74224613	MIR4505	NR_039727; NM_194278; NM_001043318	TSS1500; 5'UTR; 5'UTR	chr14:74225626-74227209	N_Shore
cg25949550	-0.022	2.79e-08	chr7	145814306	CNTNAP2	NM_014141	Body	chr7:145813030-145814084	S_Shore
cg26271591	-0.07	1.8e-11	chr2	178125956	NFE2L2	NM_006164; NM_001145413; NM_001145412	Body; 5'UTR; 5'UTR	chr2:178128273-178129847	N_Shelf
cg26361535	-0.064	1.45e-07	chr8	144576604	ZC3H3	NM_015117	Body	-	OpenSea
cg26703534	-0.072	8.96e-19	chr5	377358	AHRR	NM_020731	Body	chr5:373842-374426	S_Shelf

## Sheet: Supp_Table 2
Supplementary Table 2 - Genome-wide differentially-methylated CpG sites associated with alcohol consumption below a multiple testing threshold of P < 2.4e-07. Results are adjusted for age, sex, surrogate variables obtained by SVA, smoking status and HPV16E6 seropositivity
CpG	Beta	P.value	Chromosome	Position	Gene annotation	Gene accession	Gene region	CpG island name	Relation to island
cg03137071	-0.0005	1.32e-08	chr8	49496369	-	-	-	-	OpenSea
cg06088069	-0.0002	8.61e-08	chr14	75895604	JDP2	NM_001135047; NM_001135048; NM_130469	5'UTR; 5'UTR; 5'UTR	chr14:75894308-75895469	S_Shore
cg06690548	-0.001	3.14e-15	chr4	139162808	SLC7A11	NM_014331	Body	-	OpenSea
cg12397071	0.0004	1.25e-08	chr2	166983534	SCN1A	NM_001202435; NR_110260	5'UTR; Body	-	OpenSea
cg20871826	0.0002	1.04e-07	chr17	3790402	CAMKK1	NM_172207; NM_172206; NM_032294	5'UTR; 5'UTR; 5'UTR	chr17:3791944-3792153	N_Shore

## Sheet: Supp_Table 3
Supplementary Table 3 - Genome-wide differentially-methylated CpG sites associated with ~3-year survival below a multiple testing threshold of P < 2.4e-07. Results are adjusted for age, sex and surrogate variables obtained by SVA
CpG	Beta	P.value	Chromosome	Position	Gene annotation	Gene accession	Gene region	CpG island name	Relation to island
cg00338391	0.76	1.28e-07	chr7	1283981	-	-	-	chr7:1283839-1284040	Island
cg02927174	1.01	2.3e-07	chr8	116681088	TRPS1	NM_001282902; NM_001282903; NM_014112; NM_001282903; NM_014112	TSS1500; 1stExon; 1stExon; 5'UTR; 5'UTR	chr8:116679698-116679936	S_Shore
cg03093995	1.21	6.51e-08	chr9	114393414	DNAJC25-GNG10	NM_004125; NM_001015882	TSS1500; TSS1500	chr9:114393346-114394205	Island
cg07377396	0.49	3.39e-08	chr7	21788428	DNAH11	NM_003777	Body	-	OpenSea
cg09853393	-0.1	1.73e-07	chrX	67995409	-	-	-	-	OpenSea
cg11337053	-0.15	1.5e-07	chr1	232651485	SIPA1L2	NM_020808	TSS1500	-	OpenSea
cg12151015	0.11	7.51e-09	chr12	102010848	MYBPC1	NM_206821; NM_206820; NM_206819; NM_001254721; NM_001254720; NM_001254719; NM_002465; NM_001254722; NM_001254718; NM_001254723	Body; Body; Body; Body; Body; Body; Body; Body; Body; Body	-	OpenSea
cg13071729	0.27	2.31e-07	chr1	201617443	NAV1	NM_020443	TSS200	chr1:201617041-201619788	Island
cg14504586	-0.64	1.81e-07	chr9	134744872	MED27	NM_004269	Body	-	OpenSea
cg15036595	-0.16	6e-08	chr11	125818934	-	-	-	-	OpenSea
cg17679548	-0.46	7.11e-08	chr19	39353395	-	-	-	-	OpenSea
cg18236982	-0.15	1.27e-07	chr1	236065291	-	-	-	-	OpenSea
cg19019403	-0.24	1.96e-07	chr12	31899879	-	-	-	-	OpenSea
cg20046119	0.15	2.31e-07	chr8	145981207	ZNF251	NM_138367	TSS1500	chr8:145980532-145981234	Island
cg25864218	-2.54	1.04e-09	chr4	79860686	PAQR3	NM_001040202	TSS200	chr4:79860213-79860745	Island

## Sheet: Supp_Table 4
Supplementary Table 4 - Genome-wide differentially-methylated CpG sites associated with ~3-year survival below a multiple testing threshold of P < 2.4e-07. Results are adjusted for age, sex, surrogate variables obtained by SVA, smoking status, alcohol consumption and HPV16E6 seropositivity
CpG	Beta	P.value	Chromosome	Position	Gene annotation	Gene accession	Gene region	CpG island name	Relation to island
cg00338391	0.75	1.21e-07	chr7	1283981	-	-	-	chr7:1283839-1284040	Island
cg01555270	-1.24	2.23e-07	chr19	41945599	ATP5SL	NM_001167869; NR_030765; NM_001167868; NM_001167870; NM_018035; NM_001167867; NM_001167871	Body; Body; TSS200; Body; Body; TSS200; Body	chr19:41945690-41945904	N_Shore
cg03093995	1.19	6.13e-08	chr9	114393414	DNAJC25	NM_004125; NM_001015882	TSS1500; TSS1500	chr9:114393346-114394205	Island
cg04444399	-0.31	9.02e-08	chr10	8302797	-	-	-	-	OpenSea
cg05278651	-0.11	2.24e-07	chr1	220533602	-	-	-	-	OpenSea
cg07377396	0.46	2.26e-07	chr7	21788428	DNAH11	NM_003777	Body	-	OpenSea
cg08204867	-0.16	2.87e-08	chr16	10208426	GRIN2A	NM_001134407; NM_000833; NM_001134408	Body; Body; Body	-	OpenSea
cg09853393	-0.11	2.12e-07	chrX	67995409	-			-	OpenSea
cg11588423	-0.2	1.28e-07	chr6	29578191	GABBR1	NM_021904; NM_021903; NM_001470	Body; Body; Body	-	OpenSea
cg12151015	0.11	2.59e-08	chr12	102010848	MYBPC1	NM_206821; NM_206820; NM_206819; NM_001254721; NM_001254720; NM_001254719; NM_002465; NM_001254722; NM_001254718; NM_001254723	Body; Body; Body; Body; Body; Body; Body; Body; Body; Body	-	OpenSea
cg13071729	0.29	1.24e-07	chr1	201617443	NAV1	NM_020443	TSS200	chr1:201617041-201619788	Island
cg13987792	-0.23	2.08e-07	chr12	132431451	-	-	-	chr12:132429528-132429739	S_Shore
cg15036595	-0.16	3.72e-08	chr11	125818934	-	-	-	-	OpenSea
cg15334209	-0.25	2e-07	chr2	5986281	-	-	-	-	OpenSea
cg17679548	-0.48	7.86e-08	chr19	39353395	-	-	-	-	OpenSea
cg18236982	-0.16	1.13e-07	chr1	236065291	-	-	-	-	OpenSea
cg18604947	0.16	2.99e-08	chr22	19609793	-	-	-	-	OpenSea
cg19019403	-0.24	1.57e-07	chr12	31899879	-	-	-	-	OpenSea
cg20046119	0.15	1.73e-07	chr8	145981207	ZNF251	NM_138367	TSS1500	chr8:145980532-145981234	Island
cg22769651	-0.49	1.7e-07	chr14	59594615	-	-	-	-	OpenSea
cg25864218	-2.45	1.22e-08	chr4	79860686	PAQR3	NM_001040202	TSS200	chr4:79860213-79860745	Island
cg26269613	0.67	5.34e-08	chr4	142558451	IL15	NM_000585; NM_172174	5'UTR; 5'UTR	chr4:142557388-142558323	S_Shore
cg27551718	-0.14	1.99e-08	chr19	39572000	-	-	-	chr19:39574700-39575137	N_Shelf

## Sheet: Supp_Table 5
Supplementary Table 5 - Genetic instrumental variables (IVs) used in Mendelian randomization analyses to assess epigenetic mediation between prognostic factors and ~3-year survival. The final # SNPs denotes genetic IVs which both proxy a CpG and where the same position is available in the genome-wide association study of 3-year survival survival
Phenotype	DMR (Gene)	CpG	mQTL	SNP in outcome GWAS?	Final # SNPs
Smoking	Chr1:92946132-92947588 (GFI1)	cg18146737	N/A	N/A	8
		cg18316974	rs17131598	Y
			rs7552212	Y
		cg09935388	N/A	N/A
		cg04535902	rs6691038	Y
			rs116053219	Y
		cg12876356	rs17518433	Y
		cg09662411	rs12065617	Y
			rs2391140	Y
		cg06338710	rs7549306	N
			rs17131593	Y
Smoking	Chr2:220325443-220326041 (SPEG)	cg06084174	rs6740770	Y	17
			rs991503	Y
		cg19179241	rs4674396	Y
			rs62191875	Y
			rs3770234	Y
		cg18963236	rs72965313	Y
			rs3755059	Y
		cg18894092	rs13386459	Y
			rs10932806	N
		cg14890311	rs366528	Y
			rs113057402	Y
			rs6717249	N
			rs35116888	Y
			rs73087210	Y
			rs116399602	Y
		cg17850359	rs745027	Y
			rs4674397	Y
		cg18377670	rs907683	Y
			rs2046615	Y
			rs1467116	N
Smoking	Chr6:32120895-32120907 (PPT2)	cg23359665	rs3130283	Y	8
			rs4713534	Y
		cg02956248	rs6467	N
			rs9378123	Y
			rs111911331	Y
		cg06108383	rs9267551	Y
			rs7745174	Y
		cg17113856	rs399950	Y
			rs9270101	Y
Alcohol	Chr6:74072255-74072376 (C6orf221)	cg19146112	N/A	N/A	4
		cg27237745	rs488114	Y
		cg26550861	N/A	N/A
		cg13001017	rs508770	Y
			rs538837	Y
		cg16074228	rs564533	Y

## Sheet: Supp_Table 6
Supplementary Table 6 - Lookup of CpG sites in the MRCIEU EWAS Catalog across all EWAS analyses below a Bonferroni p-value threshold of 5.7e-08. Betas for all studies reporting beta values are calculated as a weighted mean, weighted by sample size
Phenotype	CpG name	Gene annotation	Beta	P	Novel finding?	Weighted avg of beta across published literature	# PMIDs with finding
Alcohol consumption	cg06690548	SLC7A11	-0.000955183	3.14207e-15	Y	NA	NA
Alcohol consumption	cg12397071	SCN1A	0.000407126	1.2501e-08	Y	NA	NA
Alcohol consumption	cg03137071	-	-0.000512611	1.32126e-08	Y	NA	NA
Alcohol consumption	cg06088069	JDP2	-0.000233297	8.60508e-08	Y	NA	NA
Alcohol consumption	cg20871826	CAMKK1	0.000211394	1.04434e-07	Y	NA	NA
Smoking	cg05575921	AHRR	-0.294868	1.4775e-40	N	-0.190957	30
Smoking	cg21566642	-	-0.170232	4.93683e-32	N	-0.190636	19
Smoking	cg01940273	-	-0.123345	9.47875e-29	N	-0.106943	22
Smoking	cg14391737	PRSS23	-0.151749	4.86658e-27	Y	NA	NA
Smoking	cg03636183	F2RL3	-0.132335	1.09483e-24	N	-0.132181	19
Smoking	cg23771366	PRSS23	-0.0714012	2.8204e-19	N	-0.0552666	14
Smoking	cg26703534	AHRR	-0.0718376	8.96094e-19	N	-0.0755108	15
Smoking	cg21911711	F2RL3	-0.101035	8.47277e-18	Y	NA	NA
Smoking	cg17739917	RARA	-0.116246	1.12611e-15	Y	NA	NA
Smoking	cg19572487	RARA	-0.0846009	2.09117e-15	N	-0.038575	17
Smoking	cg25189904	GNG12	-0.136456	2.30449e-15	N	-0.0499135	21
Smoking	cg16841366	-	-0.103952	3.48215e-14	Y	NA	NA
Smoking	cg25001882	-	-0.0453964	5.40257e-14	Y	NA	NA
Smoking	cg03329539	-	-0.0842291	8.04157e-14	N	-0.04415	15
Smoking	cg23576855	AHRR	-0.212623	1.03549e-13	N	-0.1458	12
Smoking	cg18110140	-	-0.103267	1.08612e-13	Y	NA	NA
Smoking	cg09935388	GFI1	-0.185343	1.19326e-13	N	-0.0758095	19
Smoking	cg05086879	MGAT3	-0.0889916	2.8942e-13	Y	NA	NA
Smoking	cg15187398	MOBKL2A	-0.0702781	6.56933e-13	N	-0.0286	11
Smoking	cg22812571	-	-0.0927357	1.68322e-12	Y	NA	NA
Smoking	cg11660018	PRSS23	-0.0577089	7.90306e-12	N	-0.0381516	18
Smoking	cg26271591	NFE2L2	-0.0699506	1.79786e-11	N	-0.0316	10
Smoking	cg21611682	LRP5	-0.0617684	2.7961e-11	N	-0.0258249	15
Smoking	cg02583484	HNRNPA1	-0.0421623	3.45089e-11	N	-0.026	15
Smoking	cg09945032	-	-0.0422846	8.34249e-11	Y	NA	NA
Smoking	cg23161492	ANPEP	-0.0582068	1.23729e-10	N	-0.0403	12
Smoking	cg00045592	SLAMF7	-0.0842222	2.09589e-10	Y	NA	NA
Smoking	cg21161138	AHRR	-0.097991	3.75914e-10	N	-0.053	18
Smoking	cg04414766	-	0.12573	5.53457e-10	Y	NA	NA
Smoking	cg06421013	SLC24A3	-0.0791448	1.12886e-09	Y	NA	NA
Smoking	cg06644428	-	-0.0725872	1.18239e-09	N	-0.04	16
Smoking	cg09338374	-	0.0592425	1.95528e-09	Y	NA	NA
Smoking	cg07986378	ETV6	-0.0639974	2.44145e-09	N	-0.029	9
Smoking	cg07069636	-	-0.0433912	8.63214e-09	N	-0.0174	9
Smoking	cg00475490	PRSS23	-0.0301811	1.04298e-08	Y	NA	NA
Smoking	cg19965693	IFIH1	-0.0643217	1.15292e-08	Y	NA	NA
Smoking	cg10691866	TPST1	-0.0745043	1.30525e-08	N	-0.0305	10
Smoking	cg17287155	AHRR	-0.0337222	1.50789e-08	N	-0.0268	10
Smoking	cg11866539	MGAT5	0.047217	1.82679e-08	Y	NA	NA
Smoking	cg25305703	-	-0.068978	2.45515e-08	N	-0.035	9
Smoking	cg01901332	ARRB1	-0.0647428	2.46781e-08	N	-0.0300714	11
Smoking	cg25949550	CNTNAP2	-0.0220761	2.78522e-08	N	-0.0199131	17
Smoking	cg12956751	ALPP	-0.0365569	2.93261e-08	Y	NA	NA
Smoking	cg15342087	-	-0.0316618	3.11439e-08	N	-0.0316888	18
Smoking	cg07741821	KIAA0087	-0.0597879	3.45507e-08	Y	NA	NA
Smoking	cg23337648	CELF1	-0.0403841	3.81504e-08	Y	NA	NA
Smoking	cg12075928	PTK2	-0.0602062	4.56289e-08	N	-0.0329234	13
Smoking	cg10012530	HS6ST1	-0.0362424	4.56831e-08	N	-0.0106	4
Smoking	cg13633560	LRRC32	-0.0597818	4.68248e-08	N	-0.0153	5
Smoking	cg05934812	AHRR	-0.0563556	4.68348e-08	Y	NA	NA
Smoking	cg23110422	ETS2	-0.043817	4.83159e-08	N	-0.0214	7
Smoking	cg10788371	LRRC32	-0.0455867	5.53605e-08	N	-0.0180388	9
Survival Model 1	cg25864218	PAQR3	-2.53892	1.03773e-09	Y	NA	NA
Survival Model 1	cg12151015	MYBPC1	0.109745	7.51215e-09	Y	NA	NA
Survival Model 1	cg07377396	DNAH11	0.489122	3.39069e-08	Y	NA	NA
Survival Model 1	cg15036595	-	-0.155322	5.99645e-08	Y	NA	NA
Survival Model 1	cg03093995	DNAJC25-GNG10	1.20983	6.50889e-08	Y	NA	NA
Survival Model 1	cg17679548	-	-0.458153	7.11436e-08	Y	NA	NA
Survival Model 1	cg18236982	-	-0.152918	1.26925e-07	Y	NA	NA
Survival Model 1	cg00338391	-	0.759409	1.28488e-07	Y	NA	NA
Survival Model 1	cg11337053	SIPA1L2	-0.154771	1.50476e-07	Y	NA	NA
Survival Model 1	cg09853393	-	-0.0966429	1.73087e-07	Y	NA	NA
Survival Model 1	cg14504586	MED27	-0.637351	1.81335e-07	Y	NA	NA
Survival Model 1	cg19019403	-	-0.241987	1.95997e-07	Y	NA	NA
Survival Model 1	cg02927174	TRPS1	1.01306	2.29652e-07	Y	NA	NA
Survival Model 1	cg20046119	ZNF251	0.149502	2.30775e-07	Y	NA	NA
Survival Model 1	cg13071729	NAV1	0.270499	2.31143e-07	Y	NA	NA
Survival Model 2	cg13071729	NAV1	0.293601	1.23954e-07	Y	NA	NA
Survival Model 2	cg05278651	-	-0.111786	2.24208e-07	Y	NA	NA
Survival Model 2	cg18236982	-	-0.158159	1.13355e-07	Y	NA	NA
Survival Model 2	cg04444399	-	-0.311264	9.01871e-08	Y	NA	NA
Survival Model 2	cg15036595	-	-0.159676	3.72189e-08	Y	NA	NA
Survival Model 2	cg19019403	-	-0.241246	1.57429e-07	Y	NA	NA
Survival Model 2	cg12151015	MYBPC1	0.107543	2.58893e-08	Y	NA	NA
Survival Model 2	cg13987792	-	-0.233281	2.07616e-07	Y	NA	NA
Survival Model 2	cg22769651	-	-0.488522	1.70074e-07	Y	NA	NA
Survival Model 2	cg08204867	GRIN2A	-0.159351	2.87327e-08	Y	NA	NA
Survival Model 2	cg17679548	-	-0.475811	7.8617e-08	Y	NA	NA
Survival Model 2	cg27551718	-	-0.139956	1.98799e-08	Y	NA	NA
Survival Model 2	cg01555270	ATP5SL	-1.23862	2.22672e-07	Y	NA	NA
Survival Model 2	cg15334209	-	-0.251385	2.00186e-07	Y	NA	NA
Survival Model 2	cg18604947	-	0.160887	2.98537e-08	Y	NA	NA
Survival Model 2	cg25864218	PAQR3	-2.45209	1.21753e-08	Y	NA	NA
Survival Model 2	cg26269613	IL15	0.67202	5.33985e-08	Y	NA	NA
Survival Model 2	cg11588423	GABBR1	-0.198156	1.27544e-07	Y	NA	NA
Survival Model 2	cg00338391	-	0.750355	1.20549e-07	Y	NA	NA
Survival Model 2	cg07377396	DNAH11	0.46425	2.25928e-07	Y	NA	NA
Survival Model 2	cg20046119	ZNF251	0.152507	1.73011e-07	Y	NA	NA
Survival Model 2	cg03093995	DNAJC25	1.19049	6.12897e-08	Y	NA	NA
Survival Model 2	cg09853393	-	-0.106548	2.12344e-07	Y	NA	NA

## Sheet: Supp_Table 7
Supplementary Table 7 - CpG sites (P<2.4e-7) associated with ~3-year survival adjusted for age, sex and surrogate variables obtained by SVA, compared against betas, standard errors and p-values at the same sites when comorbidity and stage are included as additional covariates in the EWAS model
CpG	Beta original	SE original	P-value original	Beta additional	SE original	P-value additional	Chromosome	Position	Gene annotation
cg25864218	-2.53892	0.415978	1.03773e-09	-2.10998	0.469043	6.8439e-06	chr4	79860686	PAQR3
cg12151015	0.109745	0.0189901	7.51215e-09	0.0504036	0.0183914	0.00613246	chr12	102010848	MYBPC1
cg07377396	0.489122	0.0886096	3.39069e-08	0.126055	0.076598	0.0998318	chr7	21788428	DNAH11
cg15036595	-0.155322	0.028663	5.99645e-08	-0.127962	0.0278109	4.20181e-06	chr11	125818934	-
cg03093995	1.20983	0.223867	6.50889e-08	0.458814	0.172958	0.0079838	chr9	114393414	DNAJC25-GNG10
cg17679548	-0.458153	0.085028	7.11436e-08	0.0211294	0.0550383	0.701049	chr19	39353395	-
cg18236982	-0.152918	0.0289441	1.26925e-07	-0.0774934	0.0241477	0.00133133	chr1	236065291	-
cg00338391	0.759409	0.143801	1.28488e-07	0.573116	0.131947	1.40203e-05	chr7	1283981	-
cg11337053	-0.154771	0.0294691	1.50476e-07	-0.3146	0.161313	0.0511469	chr1	232651485	SIPA1L2
cg09853393	-0.0966429	0.0184922	1.73087e-07	-0.0774034	0.0193379	6.2631e-05	chrX	67995409	-
cg14504586	-0.637351	0.122156	1.81335e-07	-0.272068	0.111022	0.0142631	chr9	134744872	MED27
cg19019403	-0.241987	0.0465083	1.95997e-07	-0.15892	0.0428708	0.000209767	chr12	31899879	-
cg02927174	1.01306	0.195813	2.29652e-07	0.586167	0.204261	0.00410857	chr8	116681088	TRPS1
cg20046119	0.149502	0.0289023	2.30775e-07	0.12185	0.0286503	2.10927e-05	chr8	145981207	ZNF251
cg13071729	0.270499	0.0522968	2.31143e-07	0.169191	0.0588833	0.00406182	chr1	201617443	NAV1
"Original" denotes the ~3-year survival analysis reported in Supplementary Table 3; "additional" denotes the survival analysis with the addition of stage and comorbidity as covariates
